# Supplementary material for: Sex Steroid Hormone Analysis in Human Tear Fluid Using a Liquid Chromatography—Mass Spectrometry Method
Source: Int J Mol Sci. 2022 Nov 28;23(23):14864. doi: 10.3390/ijms232314864 (PMC9735929; doi:10.3390/ijms232314864)
Supplement: Supplementary file 1 [file ijms-23-14864-s001.zip]

Archive with 1 entries (1 files):
- ijms-2024599-supplementary.pdf
